# Supplementary material for: Anti-Obesity Effects of Multi-Strain Probiotics in Mice with High-Carbohydrate Diet-Induced Obesity and the Underlying Molecular Mechanisms
Source: Nutrients. 2022 Dec 5;14(23):5173. doi: 10.3390/nu14235173 (PMC9739441; doi:10.3390/nu14235173)
Supplement: Supplementary file 1 [file nutrients-14-05173-s001.zip]

Archive with 1 entries (1 files):
- nutrients-2063743-supplementary.pdf
